# Supplementary material for: The Mental Health Impact of the COVID-19 Pandemic on Older Adults in China: A Systematic Review
Source: Int J Environ Res Public Health. 2022 Nov 2;19(21):14362. doi: 10.3390/ijerph192114362 (PMC9657377; doi:10.3390/ijerph192114362)
Supplement: Supplementary file 1 [file ijerph-19-14362-s001.zip]

Archive with 1 entries (1 files):
- ijerph-1968683-supplementary.pdf
